# Supplementary material for: Lanthanide-Ion-Doping Effect on the Morphology and the Structure of NaYF4:Ln3+ Nanoparticles
Source: Nanomaterials (Basel). 2022 Aug 27;12(17):2972. doi: 10.3390/nano12172972 (PMC9457563; doi:10.3390/nano12172972)
Supplement: Supplementary file 1 [file nanomaterials-12-02972-s001.zip]

Archive with 1 entries (1 files):
- nanomaterials-1878106-supplementary.pdf
